# Supplementary material for: Separate and joint associations of chronic pain, multisite pain and mental health with sickness absence among younger employees: a register based longitudinal study
Source: Arch Public Health. 2023 May 30;81:97. doi: 10.1186/s13690-023-01115-1 (PMC10228037; doi:10.1186/s13690-023-01115-1)
Supplement: Supplementary file 2 — Additional file 2: Additional table 1. Gender stratified age-adjusted associations of pain chronicity, pain sites, and mental health with total sickness absence days per person years during 1- year follow-up. Synergy indices for gender interaction. [file 13690_2023_1115_MOESM2_ESM.xlsx]

## Sheet: Sheet1
Additional file 1. Gender stratified age-adjusted associations of pain chronicity, pain sites, and mental health with total sickness absence days per person years during 1- year follow-up. Synergy indices for gender interaction.
	Total SA days
	RR (95% CI)	Synergy index (95% CI)
Pain chronicity by gender
no pain, man	1.00
no pain, woman	1.23 (1.05–1.44)
acute, man	1.52 (1.14–2.03)
acute, woman	1.76 (1.48–2.10)
chronic, man	1.70 (1.27–2.28)
chronic, woman	2.34 (1.95–2.81)	1.43 (0.82–2.50)
Pain sites by gender
no pain, man	1.00
no pain, woman	1.23 (1.05–1.44)
single site, man	1.80 (1.31–2.48)
single site, woman	1.48 (1.22–1.80)
multisite, man	1.49 (1.14–1.95)
multisite, woman	2.29 (1.94–2.71)	1.80 (1.27–2.54)
Mental health by gender
better mental health, man	1.00
better mental health, woman	1.33 (1.12–1.59)
poorer mental health, man	1.76 (1.42–2.19)
poorer mental health, woman	2.24 (1.88–2.66)	1.14 (0.81–1.60)
SA=sickness absence, RR=risk ratio, CI=confidence interval.
