# Supplementary material for: Separate and joint associations of chronic pain, multisite pain and mental health with sickness absence among younger employees: a register based longitudinal study
Source: Arch Public Health. 2023 May 30;81:97. doi: 10.1186/s13690-023-01115-1 (PMC10228037; doi:10.1186/s13690-023-01115-1)
Supplement: Supplementary file 3 — Additional file 3: Additional table 2. Association of pain chronicity, pain sites, and their interactions with total and long-term sickness absence days per person years during 1- year follow-up, including phone respondents. [file 13690_2023_1115_MOESM3_ESM.xlsx]

## Sheet: Sheet1
Additional file 2. Association of pain chronicity, pain sites, and their interactions with total and long-term sickness absence days per person years during 1- year follow-up, including phone respondents (n=4800).
	Total SA days			Long term SA days
	Model 1			Model 1
	RR (95% CI)			RR (95% CI)
Pain chronicity
no pain	1.00			1.00
acute	1.51 (1.35–1.70)			1.79 (1.02–3.11)
chronic	2.04 (1.81–2.30)			2.35 (1.31–4.23)
Pain sites
no pain	1.00			1.00
single site	1.41 (1.23–1.61)			1.35 (0.71–2.59)
multisite	1.95 (1.75–2.17)			2.42 (1.44–4.08)
Pain chronicity by pain sites
no pain	1.00			1.00
acute single site	1.25 (1.06–1.49)			1.33 (0.57–3.08)
acute multisite	1.68 (1.47–1.93)			2.07 (1.06–4.04)
chronic single site	1.62 (1.34–1.95)			1.41 (0.57–3.52)
chronic multisite	2.26 (1.97–2.6)			2.86 (1.44–5.68)
Model 1 adjusted for gender and age (continuous). SA=sickness absence, RR=risk ratio. CI=confidence interval.
