# Supplementary material for: Separate and joint associations of chronic pain, multisite pain and mental health with sickness absence among younger employees: a register based longitudinal study
Source: Arch Public Health. 2023 May 30;81:97. doi: 10.1186/s13690-023-01115-1 (PMC10228037; doi:10.1186/s13690-023-01115-1)
Supplement: Supplementary file 4 — Additional file 4: Additional table 3. Pain status by ICD-10 diagnosis specific long-term sickness absence days during 1- year follow-up. [file 13690_2023_1115_MOESM4_ESM.xlsx]

## Sheet: Sheet1
Additional file 3. Pain status by ICD-10 diagnosis specific long-term sickness absence days (mean) during 1- year follow-up.
	F-diagnoses	M-diagnoses	Other diagnoses	All diagnoses
	mean (95% CI)	mean (95% CI)	mean (95% CI)	mean (95% CI)
All (n=3911)	2.1 (1.6–2.6)	0.7 (0.5–0.8)	1.7 (1.3–2.0)	4.4 (3.8–5.0)
No pain	1.7 (1.0–2.3)	0.3 (0.1–0.5)	1.3 (0.9–1.6)	3.2 (2.4–4.0)
Pain chronicity
acute	2.7 (1.5–3.9)	0.7 (0.4–1.1)	2.2 (1.4–2.9)	5.6 (4.1–7.1)
chronic	2.5 (1.5–3.6)	1.6 (0.9–2.3)	2.3 (1.3–3.3)	6.5 (4.9–8.1)
Pain sites
single site	1.8 (0.7–2.8)	1.0 (0.2–1.7)	1.1 (0.6–1.7)	3.9 (2.5–5.3)
multisite	3.1 (1.9–4.2)	1.2 (0.8–1.7)	2.8 (2.0–3.7)	7.1 (5.6–8.6)
Pain chronicity by pain sites
acute single site	2.3 (0.5-4.0)	0.5 (0.0-1.0)	1.5 (0.6-2.4)	4.3 (2.3-6.3)
acute multisite	2.9 (1.3-4.6)	0.9 (0.3-1.4)	2.5 (1.5-3.5)	6.3 (4.3-8.4)
chronic single site	1.2 (0.2-2.1)	1.5 (0.0-3.0)	0.7 (0.2-1.2)	3.4 (1.5-5.3)
chronic multisite	3.2 (1.7-4.7)	1.7 (0.9-2.4)	3.1 (1.7-4.6)	8.0 (5.7-10.2)
F diagnoses = ICD-10 F00-F99 mental, behavioral, and neurodevelopmental disorders; M diagnoses = ICD-10 M00-M99 diseases of the musculoskeletal system and connective tissue; CI= confidence interval
